# Supplementary material for: Sex differences in crossover interference in house mice
Source: G3 (Bethesda). 2025 Nov 6;16(1):jkaf268. doi: 10.1093/g3journal/jkaf268 (PMC12774607; doi:10.1093/g3journal/jkaf268)
Supplement: jkaf268_Supplementary_Data [file jkaf268_supplementary_data.zip]

Archive with 3 entries (3 files):
- File_S1_G3-2025-406324.csv
- Supplementary_note_G3-2025-406324.pdf
- Supplementary_tables_and_figures_G3-2025-406324.pdf
